# Supplementary material for: Novel Phage Lysin Abp013 against Acinetobacter baumannii
Source: Antibiotics (Basel). 2022 Jan 28;11(2):169. doi: 10.3390/antibiotics11020169 (PMC8868305; doi:10.3390/antibiotics11020169)
Supplement: Supplementary file 1 [file antibiotics-11-00169-s001.zip]

Archive with 1 entries (1 files):
- antibiotics-1524265-supplementary.pdf
